# Supplementary material for: Back to life, back to reality: A multi-level dynamic network analysis of student mental health upon return to campus during the COVID-19 pandemic
Source: Curr Psychol. 2022 May 12:1–13. Online ahead of print. doi: 10.1007/s12144-022-03196-7 (PMC9098144; doi:10.1007/s12144-022-03196-7)
Supplement: Supplementary file 1 — (CSV 6 kb) [file 12144_2022_3196_MOESM1_ESM.csv]

	upset	stressed	successfully.handled.probs	confident.handle.probs	things.going.my.way	could.not.cope	on.top.of.things	angry	thinking.of.things	difficulties.piling.up	shy	someone.watching.me	embarrassed	strangers	nervous.group.speak	nervous.group	meaningful.social.int	time.at.home
upset	0.0610271042433877	-0.132547053898624	-0.0349727401409816	0.0533341626849996	-0.0399078274410788	0.042914781568121	0.0446008179822674	0.0976594541953602	0.0411418384877066	0.0638472437461031	-0.0749435024553079	0.0445156198052977	0.052561474691805	-0.0924871596222706	0.0596128256417954	-0.0405259161956114	0.0181271344807583	-0.0339860906505438
stressed	-0.0247369641513879	0.112900677479741	0.00173562042252877	-3.54480929118278e-06	-0.113482025166324	0.0316629065394149	0.021272229276595	-0.00745709487406756	0.0261581929461608	0.0862295183771562	-0.0565315662812321	-0.0137331233823047	0.00566378196787061	0.0302376765814924	0.00663878906678645	0.164616437476316	-0.0231599186916823	-0.0184261403181019
successfully.handled.probs	0.0217328997807953	-0.0573666268246368	0.0331227826359316	0.0434044549464817	-0.0528206271033059	-0.00913338257853275	0.0903982741291418	0.00857225835835234	0.10234638461259	0.0307691629907572	-0.0233507147218029	-0.0491678102183024	0.0955140440969295	0.0811843256918977	-0.0481878575376533	0.0509498808926693	-0.0180031244816538	0.0312443043927402
confident.handle.probs	-0.0916048138108888	-0.13239506286931	0.00155457320849576	0.100965588895278	-0.13920940232752	0.0707379736703956	0.0233787156730808	-0.00841906258131527	0.160352381398542	0.0307894547349385	4.64782933340052e-05	-0.0684312691659512	0.0136723203491525	0.097455204618061	-0.0217422570976025	0.0113676479992934	-0.0222898797160378	0.0286910594901643
things.going.my.way	0.00709595987599591	-0.0653196958946848	-0.00272937089738842	0.0970861130580107	-0.0161294196919491	-0.0234967351455831	0.0369912093426322	0.106830016316633	0.155441806039121	0.0137675854710318	0.0109387556049956	-0.0772418081132031	0.0913629073039997	0.0974640475169716	0.013764114303533	-0.103237656176974	-0.00641750227403952	-0.00476567306283755
could.not.cope	0.0113279823329554	-0.0374833371671693	-0.0843849372391254	0.0133422046358763	-0.0489550786513927	-0.0320947586952653	-0.00657680692326923	0.0180564472180363	0.0131838900078342	0.284382138769068	0.0359261292837866	-0.0340781554884318	-0.0867852560764568	-0.00605198385730157	0.182421610460269	0.0727746724492109	0.0463902804622234	-0.0309107936456847
on.top.of.things	0.0592349351634689	-0.071926913487765	-0.091399984171729	0.120664289959951	0.0727642338832499	-0.048474605093557	0.0576353668403819	-0.0157092172838578	0.16175711724029	-0.0234319571737447	-0.0279973496250176	0.00540804626466533	0.0251987913929692	0.0934610183853846	0.0626502126689161	-0.144499091878747	-0.0350602420224087	0.0236878734854722
angry	0.163153460942117	-0.115670182744219	-0.0139938126883785	0.15889424239381	-0.15857832687881	0.111359090361398	0.0953742105529915	0.0939022130133368	-0.0470727020766263	0.180166092613906	-0.0215163280653981	-0.0346107951832181	0.0877674397110606	-0.0733324147689183	-0.000491470437080117	-0.0101001504573135	0.0376401874094045	-0.019315867659316
thinking.of.things	0.11279762600006	-0.136075720109332	-0.083387216450197	0.00788455096776248	0.0118015696924959	0.0908834928414039	-0.112702648722888	-0.0960631982141687	0.174357410440146	0.0888357330542868	0.0761510943762656	-0.123778989490535	-0.0926320389372561	0.0184957727772971	0.0681521686272092	0.205524971377961	0.0308746439136257	0.00654256027325329
difficulties.piling.up	0.122790790545595	-0.0578441133082326	-0.00274198539899	0.000658052600195643	0.000529247734157866	0.0137017875587437	-0.0830636316575164	-0.067391993049937	0.0250519493396924	0.230506271294884	0.044968493120543	-0.0177621907641417	-0.102508381747657	-0.0335090641017213	0.0587846183142734	0.192986650738151	0.0563145275216912	-0.0448255778663597
shy	-0.0423765092117773	-0.0740428073102792	-0.0803176432538766	0.0392947635215761	0.0512824787098764	-0.0725500000499868	-0.035480041043195	0.0805300173136954	-0.0193516070637135	0.313848571333584	-0.0143280398740502	-0.0293727412501225	0.0394318633818273	-0.0321623614387877	0.0687181271306241	0.176695512448106	-0.00190043965433771	-0.0486622317303889
someone.watching.me	0.0196151543537103	-0.12825575534802	-0.153823986455925	0.0757881479027854	0.0496514649777326	0.0480842515471464	0.0308606641172572	0.0832736910164911	0.0309366296725618	0.108486820236145	-0.00507434819750217	0.0412325628246549	0.0132786823997727	-0.00913892893984598	0.0245959980648842	0.0269051912353989	0.0430271335959048	-0.0677581097464751
embarrassed	0.0879951961774207	-0.13125549199198	-0.0482812480836691	-0.065863700762981	-0.0441909891618247	0.0859593856407308	-0.021734319450047	0.100250498841707	0.0413816182215029	0.00121458018039667	-0.0242181828322805	0.0160181019453024	-0.0131348985283761	0.0567426216289425	0.104887690211503	0.0214839306546024	0.0410555277857884	-0.0342528658514098
strangers	0.0404983136248584	-0.0336577662251197	-0.0234683923086148	0.0300031839567331	-0.0505949372327316	-0.0476683813077749	0.157351872732548	-0.0473854366859549	0.074459700500892	0.0381833569011616	0.0479509661770248	-0.0101777792703851	0.0532311436724132	0.252948214995944	-0.136902298140855	-0.111827376499617	-0.00444454132426857	-0.0129693450936163
nervous.group.speak	-0.0169200477618093	-0.137916856156897	-0.179832618832623	0.123912174653058	0.0290741677728272	0.0176753121286734	-0.00793156287962412	0.0789265311558042	0.0140527472294638	0.164079060621637	0.165374464754924	-0.131274774209868	-0.00788984940633911	0.0171849451789892	0.0892752877120028	0.101031188529646	0.0695999488093773	-0.029861858200424
nervous.group	-0.0333693622645603	-0.0106281256303757	-0.0262038078749922	0.0493570055659897	-0.0112599464383462	0.0223584592166728	-0.00656584165598832	0.0593734624184598	0.0731810154178298	0.0650589916989991	-0.0592707107293201	0.00326003636690356	-0.00670141489798963	-0.00472806614579155	0.0190763814770477	0.0666450595975456	0.063177605614978	-0.0437360629248962
meaningful.social.int	-0.0471366203227019	0.0325638588064125	0.0610171540446011	0.066347493666133	-0.145492232662113	0.0808263285711618	-0.0195235295167291	-0.0462304646329556	0.111531368638405	-0.027937043938491	0.107374920206738	0.0340443214380346	-0.128550007357408	0.0426605876073792	-0.0835201476425652	-0.0627033492263265	-0.053076531102282	-0.0201440206492392
time.at.home	0.0393269454238196	0.164666836794824	-0.0747021510132421	-0.13819296495631	-0.0134005664644146	0.157938047938252	0.16309363695212	-0.221497066917831	0.090613012901638	-0.131885798391756	0.105900936774363	0.0835731956521314	-0.0879402318339312	0.0977217020735401	0.0158965522463842	-0.151866793367952	0.0277544519286325	-0.0785647486362291
