# Supplementary material for: Back to life, back to reality: A multi-level dynamic network analysis of student mental health upon return to campus during the COVID-19 pandemic
Source: Curr Psychol. 2022 May 12:1–13. Online ahead of print. doi: 10.1007/s12144-022-03196-7 (PMC9098144; doi:10.1007/s12144-022-03196-7)
Supplement: Supplementary file 2 — (CSV 5 kb) [file 12144_2022_3196_MOESM2_ESM.csv]

	V1	V2	V3	V4	V5	V6	V7	V8	V9	V10	V11	V12	V13	V14	V15	V16	V17	V18
1	1	0.17258911452895	0.058752499327011	0.0293220982336079	-0.117902554726195	0.050703008206166	0.060078890455721	0.343570989757856	0.0333426105019503	0.0130444911261643	0.128866774353913	-0.0222712341964233	-0.0201511924144114	0.0460651492789754	-0.0766583961163899	0.0877701797891019	-0.0354407156475702	-0.022045934946132
2	0.172589114528949	1	-0.00785676314153325	-0.0620546028255613	-0.0370209518899796	0.0992594560477231	-0.203406806115357	0.119748907339994	0.0859625487831386	-0.0391861974506556	0.00946836883086881	0.0741923270561361	-0.00895706803515945	0.0861220306823449	0.0341025533824005	0.00166448752136377	0.137586974704265	0.0927469738323059
3	0.0587524993270114	-0.00785676314153204	1	0.184244391446651	0.163739422863157	0.0348923106086348	0.11459367419728	-0.0779422792037956	0.0505707060915265	-0.0100811655644754	-0.0341657468591398	0.0620619051224667	-0.0322374545399342	-0.0204052807461236	-0.00163712980055088	0.0666453008084352	0.0634004236555165	-0.0229459717961122
4	0.0293220982336081	-0.0620546028255605	0.18424439144665	1	0.204905029468922	-0.025859587369351	0.170593490886779	0.113359494927878	0.0214739022430503	-0.127048081793662	-0.0641275288469792	0.039413479939398	-0.022529473603138	0.0333337802919994	-0.0441692746382367	-0.0379772854831381	0.0665173114656599	0.0216095894083435
5	-0.117902554726195	-0.03702095188998	0.163739422863156	0.204905029468922	1	0.0732502043753149	0.169371972831163	-0.108590045246882	0.0230566618794901	-0.0549897929104039	0.0762220015614976	0.0899213966255171	-0.0166718652975144	0.181850111562593	0.0180389139712656	0.0412791917700876	-0.0345168252750553	0.114393902129909
6	0.0507030082061658	0.0992594560477238	0.0348923106086341	-0.0258595873693509	0.0732502043753149	1	-0.102567998108551	0.0684179118683413	0.144250276523749	0.247201124696524	0.063261351671163	0.0249608164978177	0.0172834861906746	-0.0558971079783349	0.0132692749087572	-0.00387211292196562	-0.0317204306439657	0.00605857318946138
7	0.0600788904557211	-0.203406806115357	0.11459367419728	0.170593490886779	0.169371972831163	-0.10256799810855	1	0.0523641462877726	-0.015473657239798	-0.0672580652115717	0.0430351502906486	-0.014196576754509	-0.00585900995634446	0.062648043246705	0.102851468216236	-0.0193916297982595	-0.0525419337857342	-0.017972160091882
8	0.343570989757857	0.119748907339995	-0.0779422792037951	0.113359494927879	-0.108590045246883	0.0684179118683419	0.0523641462877725	1	0.0206088770628275	0.103778942114446	0.00915980558813057	0.0707309894183231	0.0315679211596709	0.00135748423956404	0.055026943935812	0.0891599799952854	-0.0266271984221725	-0.0549466581929896
9	0.0333426105019506	0.085962548783138	0.0505707060915271	0.0214739022430496	0.0230566618794898	0.144250276523749	-0.0154736572397981	0.0206088770628274	1	0.239014066937103	0.0635139424883979	-0.0316361227649345	0.0116586559060196	-0.0443478535719126	0.0793486600124486	0.0234234056869259	0.0443167348399102	-0.0289625924822145
10	0.0130444911261646	-0.0391861974506565	-0.0100811655644764	-0.127048081793661	-0.0549897929104035	0.247201124696525	-0.0672580652115709	0.103778942114446	0.239014066937103	1	-0.0410702883499876	0.0331810901503994	-0.0358264610989147	0.04604962258775	0.0520816053910604	-0.0269154507977384	0.105049344335113	0.0209908186857472
11	0.128866774353913	0.00946836883086771	-0.0341657468591392	-0.06412752884698	0.0762220015614978	0.0632613516711632	0.0430351502906482	0.00915980558813123	0.0635139424883983	-0.0410702883499878	1	0.0218338860508397	0.307084205865472	-0.0650654072413514	0.0656805691575414	0.06264715374475	0.046363656952958	-0.0119098358468998
12	-0.0222712341964236	0.0741923270561364	0.0620619051224661	0.0394134799393979	0.0899213966255179	0.0249608164978174	-0.0141965767545093	0.0707309894183226	-0.031636122764934	0.0331810901503987	0.0218338860508401	1	0.385662334408806	-0.0463036309132054	0.026793084743893	0.11711974124188	-0.0428623978780322	0.0409990301639154
13	-0.0201511924144111	-0.00895706803515858	-0.0322374545399339	-0.0225294736031371	-0.0166718652975153	0.0172834861906743	-0.00585900995634462	0.0315679211596699	0.0116586559060187	-0.0358264610989136	0.307084205865472	0.385662334408805	1	-0.050671787392382	0.189759154390643	0.0884568806941857	0.0840441424691595	-0.0208219434307048
14	0.0460651492789764	0.0861220306823434	-0.0204052807461243	0.033333780291999	0.181850111562592	-0.055897107978335	0.0626480432467058	0.00135748423956425	-0.0443478535719131	0.0460496225877508	-0.0650654072413515	-0.0463036309132053	-0.0506717873923815	1	0.127573728685517	0.175142269025148	-0.0289125744265291	0.0585555888719739
15	-0.0766583961163898	0.0341025533823999	-0.00163712980055206	-0.0441692746382364	0.018038913971266	0.0132692749087566	0.102851468216236	0.0550269439358111	0.0793486600124485	0.0520816053910606	0.0656805691575418	0.0267930847438937	0.189759154390643	0.127573728685517	1	0.304985545429598	0.05475476635948	-0.0238365027607382
16	0.0877701797891003	0.00166448752136329	0.0666453008084362	-0.0379772854831385	0.0412791917700867	-0.00387211292196596	-0.0193916297982595	0.0891599799952876	0.0234234056869258	-0.0269154507977388	0.062647153744751	0.117119741241879	0.0884568806941855	0.175142269025148	0.304985545429597	1	-0.112607191019723	0.0991289840863357
17	-0.035440715647571	0.137586974704264	0.0634004236555173	0.066517311465661	-0.0345168252750568	-0.0317204306439658	-0.0525419337857343	-0.026627198422172	0.0443167348399108	0.105049344335112	0.0463636569529583	-0.0428623978780327	0.0840441424691593	-0.0289125744265288	0.0547547663594793	-0.112607191019723	1	0.0713687568128555
18	-0.0220459349461318	0.0927469738323059	-0.0229459717961124	0.0216095894083447	0.114393902129909	0.00605857318946123	-0.0179721600918822	-0.0549466581929901	-0.0289625924822145	0.0209908186857466	-0.0119098358469004	0.0409990301639158	-0.0208219434307054	0.0585555888719733	-0.0238365027607379	0.0991289840863352	0.0713687568128559	1
