# Supplementary material for: Back to life, back to reality: A multi-level dynamic network analysis of student mental health upon return to campus during the COVID-19 pandemic
Source: Curr Psychol. 2022 May 12:1–13. Online ahead of print. doi: 10.1007/s12144-022-03196-7 (PMC9098144; doi:10.1007/s12144-022-03196-7)
Supplement: Supplementary file 3 — (R 9 kb) [file 12144_2022_3196_MOESM3_ESM.r]

library(mlVAR)
library(qgraph)
library(ggplot2)
library(colorspace)
library(psych)
library(devtools)
library(ggpubr)

packageVersion("mlVAR") # we used 0.4.4
packageVersion("qgraph") # we used 1.6.9

### Load data
data <- read.csv2("data.csv")
data[,21] <- as.factor(data[,21])
data[,21] <- as.numeric(data[,21])
data[,22] <- as.factor(data[,22])
data[,22] <- as.numeric(data[,22])
vars <- colnames(data)[5:22]

### Time-series
layout(1)
data2 <- aggregate(data[vars], by = list(data$ID), FUN=mean,na.rm=T)[-1]
describe(data2)

EMA.means <- colMeans(data2)

df <- data.frame(
        variable = c(rep(vars[1], nrow(data2)), rep(vars[2], nrow(data2)),
                     rep(vars[3], nrow(data2)), rep(vars[4], nrow(data2)),
                     rep(vars[5], nrow(data2)), rep(vars[6], nrow(data2)),
                     rep(vars[7], nrow(data2)), rep(vars[8], nrow(data2)),
                     rep(vars[9], nrow(data2)), rep(vars[10], nrow(data2)),
                     rep(vars[11], nrow(data2)), rep(vars[12], nrow(data2)),
                     rep(vars[13], nrow(data2)), rep(vars[14], nrow(data2)),
                     rep(vars[15], nrow(data2)), rep(vars[16], nrow(data2)),
                     rep(vars[17], nrow(data2)), rep(vars[18], nrow(data2))
                     ),
        score=c(data2[,1], data2[,2], data2[,3], data2[,4], data2[,5],
                data2[,6], data2[,7], data2[,8], data2[,9], data2[,10],
                data2[,11], data2[,12], data2[,13], data2[,14], data2[,15],
                data2[,16], data2[,17], data2[,18])
      )

df1 <- data.frame(
  variable = c(rep(vars[1], nrow(data2)), rep(vars[2], nrow(data2)),
               rep(vars[3], nrow(data2)), rep(vars[4], nrow(data2)),
               rep(vars[5], nrow(data2)), rep(vars[6], nrow(data2))
  ),
  score=c(data2[,1], data2[,2], data2[,3], data2[,4], data2[,5],
          data2[,6])
)

df2 <- data.frame(
  variable = c(rep(vars[7], nrow(data2)), rep(vars[8], nrow(data2)),
               rep(vars[9], nrow(data2)), rep(vars[10], nrow(data2)),
               rep(vars[11], nrow(data2)), rep(vars[12], nrow(data2))
  ),
  score=c(data2[,7], data2[,8], data2[,9], data2[,10], data2[,11],
          data2[,12])
)

df3 <- data.frame(
  variable = c(rep(vars[13], nrow(data2)), rep(vars[14], nrow(data2)),
               rep(vars[15], nrow(data2)), rep(vars[16], nrow(data2)),
               rep(vars[17], nrow(data2)), rep(vars[18], nrow(data2))
  ),
  score=c(data2[,13], data2[,14], data2[,15], data2[,16], data2[,17],
          data2[,18])
)

cbPalette <- c("#56B4E9", "#009E73", "#F0E442", "#0072B2", "#D55E00", "#CC79A7")

p1 <- ggplot(df1, aes(x=variable, y=score, fill=variable)) +  scale_fill_manual(values=cbPalette) + geom_violin() + geom_dotplot(binaxis='y', stackdir='center', dotsize=1) + stat_summary(fun = mean, size=0.8 ) + ylim(1, 5)
p2 <- ggplot(df2, aes(x=variable, y=score, fill=variable)) +  scale_fill_manual(values=cbPalette) + geom_violin() + geom_dotplot(binaxis='y', stackdir='center', dotsize=1) + stat_summary(fun = mean, size = 0.8) + ylim(1, 5)
p3 <- ggplot(df3, aes(x=variable, y=score, fill=variable)) +  scale_fill_manual(values=cbPalette) + geom_violin() + geom_dotplot(binaxis='y', stackdir='center', dotsize=1) + stat_summary(fun = mean, size = 0.8) + ylim(1, 5)

ggarrange(p1 + rremove("x.text"), p2 + rremove("x.text"), p3 + rremove("x.text"), 
          labels = c("A", "B", "C"),
          ncol = 1, nrow = 3)

### Time-series visualization
data3 <- read.csv2("data_na.csv")
data3[,21] <- as.factor(data3[,21])
data3[,21] <- as.numeric(data3[,21])
data3[,22] <- as.factor(data3[,22])
data3[,22] <- as.numeric(data3[,22])
means.ts <- aggregate(data3[vars], by = list(data3$linear.trend), FUN=mean, na.rm=T)[-1]
sd.ts <- aggregate(data3[vars], by = list(data3$linear.trend), FUN=sd, na.rm=T)[-1]

# Plot
# Check for mean trends
means.ts$linear.trend <- 1:42
for(i in 1:length(vars)){
  formula <- as.formula(paste0(vars[i], " ~ linear.trend")) 
  lmRes <- lm(formula, data = means.ts) # Fit the model
  effectsize <- lm(lmRes)$coefficients[2]^2 / (1 - lm(lmRes)$coefficients[2]^2) 
  if (anova(lmRes)$P[1] < 0.05){
    message(paste("Trend:",vars[i], "effect:", lm(lmRes)$coefficients[2]), "effect size:", effectsize)
  }

}

cbPalette2 <- c("#000000" ,"#999999", "#E69F00", "#56B4E9", "#009E73", "#F0E442", "#0072B2", "#D55E00", "#CC79A7")

par(mfrow=c(3,3))
for(i in 1:9){
  k <- ifelse(i <=9, i, i - 9) 
  ts.plot(means.ts[i], col = cbPalette2[k], lwd = 4, ylim = c(0,5), xlab = "", ylab = "")
  polygon(x = c(1:42, rev(1:42)),
          y = c(
            (means.ts[i]-1.96*(sd.ts[i]/sqrt(max(data3$ID))))[,1],
            rev((means.ts[i]+1.96*(sd.ts[i]/sqrt(max(data3$ID))))[,1])
          ),
          col =  adjustcolor(cbPalette2[k], alpha.f = 0.4), border = NA)

  grid(nx = 14, ny = NULL, col = "lightgray", lty = "dotted",
       lwd = 1.5, equilogs = TRUE)
  title(main = paste0("Time series for '", 
        colnames(means.ts[i]), "'"),
        cex.main = 2,
        font.main = 3,
        xlab = "time point",
        cex.lab = 1.5)
}


for(i in 10:18){
  k <- ifelse(i <=9, i, i - 9) 
  ts.plot(means.ts[i], col = cbPalette2[k], lwd = 4, ylim = c(0,5), xlab = "", ylab = "")
  polygon(x = c(1:42, rev(1:42)),
          y = c(
            (means.ts[i]-1.96*(sd.ts[i]/sqrt(max(data3$ID))))[,1],
            rev((means.ts[i]+1.96*(sd.ts[i]/sqrt(max(data3$ID))))[,1])
          ),
          col =  adjustcolor(cbPalette2[k], alpha.f = 0.4), border = NA)

  grid(nx = 14, ny = NULL, col = "lightgray", lty = "dotted",
       lwd = 1.5, equilogs = TRUE)
  title(main = paste0("Time series for '", colnames(means.ts[i]), "'"),
        cex.main = 2,
        xlab = "time point",
        font.main = 3,
        cex.lab = 1.5)
}

### Network analysis

## Select participants with at least 20 observations
complete <- numeric()
for(i in 1:length(unique(data$ID))){
  complete[i] <- length(which(data$ID == i))
}

sum(complete >= 20) # 13 participants have at least 20 observations.

# IDs of participants to be included
incl.ID <- unique(data$ID)[complete >= 20]

# Dataset for networks
data.net <- data[data$ID %in% incl.ID,]

### Remove linear trends
Data_detrended <- data.net # create new datafile that will contain the detrended values

fixed_day <- numeric()

for(i in 1:length(vars)){
  formula <- as.formula(paste0(vars[i], " ~ day")) 
  lmRes <- lm(formula, data = data.net) # Fit the model
  
  Data_detrended[,i+4] <- data.net[,vars[i]] - (lmRes$coefficients[1] + lmRes$coefficients[2] * data.net[["linear.trend"]])
  
  fixed_day[i] <- lmRes$coefficients[2] # Store the fixed effect of Day for each variable
}

# Estimation
res <- mlVAR(Data_detrended, vars = vars, id = "ID", beepvar = "beep")

# Store matrices
temp <- res$results$Beta$mean[,,1]
write.csv(temp, file = "temporal.csv")
cont <- res$results$Theta$pcor$mean
write.csv(cont, file = "contemporaneous.csv")
rownames(cont) <- colnames(cont) <- rownames(temp)
diag(cont) <- 0

# Select Top 10 edges in both networks
temp.sorted <- sort(c(abs(temp)), decreasing = TRUE)
cont.sorted <- sort(abs(cont[lower.tri(cont, diag = FALSE)]), decreasing = TRUE)

temp.top10 <- temp.sorted[1:10]
cont.top10 <- cont.sorted[1:10]

indices.temp <- data.frame(ind = which(abs(temp) >= min(temp.top10), arr.ind = TRUE))
indices.temp$rnm <- rownames(temp)[indices.temp$ind.row]
indices.temp$cnm <- rownames(temp)[indices.temp$ind.col]
indices.temp

indices.cont <- data.frame(ind = which(abs(cont) >= min(cont.top10), arr.ind = TRUE))
indices.cont$rnm <- rownames(cont)[indices.cont$ind.row]
indices.cont$cnm <- rownames(cont)[indices.cont$ind.col]
indices.cont

### Plot graphs
temp <- plot(res, "temporal", theme = "colorblind", repulsion = 0.82, vsize = 14, labels = 1:18)
cont <- plot(res, "contemporaneous", theme = "colorblind", repulsion = 0.82, vsize = 14, labels = 1:18)

par(mfrow=c(1,3))
qgraph(temp, labels = 1:18, asize = 6)
title(main = "Temporal network", cex.main = 2.5)
qgraph(cont, labels = 1:18)
title(main = "Contemporaneous network", cex.main = 2.5)
plot.new()
legend("center", 
       title = "Item legend",
       legend = c("1: Upset because of something unexpected.", 
                  "2: Nervous and stressed.",
                  "3: Dealt successfully with problems.",
                  "4: Confident about ability to handle problems.",
                  "5: Things were going my way",
                  "6: Could not cope with things I had to do.",
                  "7: On top of things.",
                  "8: Angered because of things outside my control.",
                  "9: Thinking about things I have to accomplish.",
                  "10: Difficulties are piling up.",
                  "11: Take time go get over shyness.",
                  "12: Hard to work when someone was watching.",
                  "13: Embarrassed easily.",
                  "14: Easy to talk to strangers.",
                  "15: Nervous when speaking in front of group.",
                  "16: Large groups make me nervous.",
                  "17: Time spent on meaningful social interaction.",
                  "18: Time spent at home."
                  ), 
       col = c(rgb(0.2,0.4,0.1,0.7), 
               rgb(0.8,0.4,0.1,0.7)), 
       #pch = c(17,19), 
       bty = "n", 
       cex = 1.8, 
       text.col = "black", 
       horiz = F , 
       inset = c(0.1, 0.1))
